# Supplementary material for: Early identification of autism spectrum disorder in preschoolers by static and dynamic amplitude of low-frequency fluctuations features
Source: Front Hum Neurosci. 2025 Apr 10;19:1513200. doi: 10.3389/fnhum.2025.1513200 (PMC12018480; doi:10.3389/fnhum.2025.1513200)
Supplement: Supplementary file 1 [file Table_1.XLSX]

## Sheet: ASD-HC
group	ID	gender	age	ABC	CARS	DQ	Head motion	s1	s2	s3	d1_mean	d2_mean	d1_std	d2_std	sALFF	dALFF_mean	dALFF_std	s+d_ALFF(mean)	s+d_ALFF(std)
1	1	F	2.667	63	35	53	0.0769031	-0.300754	0.708451	0.175773	0.606576	0.902021	0.293534	0.186878	0.19449	0.754298	0.240206	0.474394	0.396332
1	2	M	3.083	41	30	56	0.0245464	-0.362366	0.406121	0.101682	0.676951	1.13747	0.276792	0.140859	0.048479	0.90721	0.208825	0.477844	0.388171
1	3	M	4.333	60	32	63	0.0762489	-0.557884	0.36026	0.742746	0.72522	1.13357	0.267955	0.14176	0.181707	0.929395	0.204857	0.555551	0.438653
1	4	M	2.068	73	34.5	63	0.0268449	-0.203522	0.120342	0.721569	0.583946	0.764585	0.359979	0.213038	0.212796	0.674266	0.286509	0.443531	0.39119
1	5	M	3.167	66	36	66	0.0683084	-0.604017	-0.0205329	0.508988	0.45704	0.677548	0.301357	0.155955	-0.0385204	0.567294	0.228656	0.264387	0.252477
1	6	M	2.5	57	38	48	0.0409886	-0.647733	0.470455	0.709113	0.658631	1.05323	0.339209	0.17504	0.177279	0.855933	0.257125	0.516606	0.430112
1	7	F	3.066	62	33	62	0.0234714	-0.496328	0.189276	0.632597	0.632896	1.11578	0.373231	0.184276	0.108515	0.87434	0.278754	0.491428	0.420536
1	8	M	3.077	53	38	59	0.0475817	-0.471025	-0.0831835	0.0622475	0.769489	1.22505	0.175256	0.118395	-0.163987	0.997269	0.146826	0.416641	0.326703
1	9	M	3.014	65	34	52	0.043099	-0.541694	-0.279437	0.00787466	0.736191	1.14938	0.248155	0.18588	-0.271086	0.942784	0.217017	0.335849	0.296238
1	10	M	4.167	42	39	49	0.0447065	-0.765346	0.13427	0.502064	0.598109	0.900675	0.317104	0.163871	-0.043004	0.749392	0.240488	0.353194	0.315625
1	11	F	3.667	64	37	50	0.068489	-0.568628	-0.184603	0.525686	0.678125	1.09417	0.19612	0.122484	-0.0758485	0.886149	0.159302	0.40515	0.323201
1	12	M	2.167	67	38	49	0.0259217	-0.472057	0.370687	0.870539	0.573154	0.795239	0.395245	0.151332	0.25639	0.684196	0.273288	0.470293	0.404625
1	13	M	3.052	54	36	46	0.0510071	-0.559069	-0.185053	0.318269	0.672282	0.938593	0.219698	0.144303	-0.141951	0.805438	0.182001	0.331743	0.281829
1	14	M	2.5	63	39	55	0.0465016	-0.374119	1.48074	0.687979	0.532054	0.609242	0.174876	0.115288	0.5982	0.570648	0.145082	0.584424	0.437977
1	15	F	2.025	71	35	50	0.0154087	-0.63844	0.19464	0.425146	0.570718	0.950382	0.281056	0.146386	-0.00621814	0.76055	0.213721	0.377166	0.322684
1	16	M	5.417	67	31	59	0.054889	-0.633011	0.963444	0.0155799	0.580288	1.04128	0.260389	0.167556	0.115337	0.810785	0.213972	0.463061	0.380032
1	17	M	4.833	51	29.5	68	0.0444545	-0.284478	0.455902	0.310564	0.732452	1.04271	0.190803	0.120715	0.160663	0.88758	0.155759	0.524121	0.401334
1	18	F	2.917	59	34	55	0.0148619	-0.169695	-0.0335569	0.663134	0.557273	0.882375	0.305277	0.189097	0.153294	0.719824	0.247187	0.436559	0.373435
1	19	M	4.333	56	35	52	0.0562743	-0.545187	0.593862	0.170769	0.774849	0.996868	0.270569	0.168499	0.073148	0.885858	0.219534	0.479503	0.392847
1	20	M	3.083	57	38	62	0.0320427	-0.308875	0.273359	0.735122	0.772682	1.22076	0.281702	0.181605	0.233202	0.99672	0.231653	0.614961	0.487192
1	21	M	2.167	55	36	53	0.056225	-0.401932	0.626813	-0.204601	0.710248	0.913996	0.236833	0.14426	0.00675995	0.812122	0.190546	0.409441	0.336476
1	22	F	3.333	65	39	60	0.0352252	-0.574982	0.287817	0.474077	0.767914	1.35019	0.287193	0.179213	0.0623041	1.05905	0.233203	0.560678	0.451519
1	23	M	2.25	86	32	62	0.0261287	-0.0655112	0.332342	0.0791655	0.609792	1.24927	0.297287	0.145035	0.115332	0.929533	0.221161	0.522433	0.422009
1	24	M	3.583	59	42	57	0.115056	-0.413431	0.598932	0.385577	0.516698	0.83475	0.269372	0.163302	0.190359	0.675724	0.216337	0.433042	0.360807
1	25	M	3.583	69	36	68	0.103763	-0.232404	0.110732	-0.197623	0.567934	0.832014	0.242447	0.149189	-0.106432	0.699974	0.195818	0.296771	0.26312
1	26	F	2.75	65	38	56	0.0547321	-0.187141	-0.216839	-0.118622	0.69339	1.1917	0.270292	0.142581	-0.174201	0.942547	0.206436	0.384173	0.324928
1	27	M	2.333	56	40	58	0.0514123	-0.203342	-0.0460989	0.258099	0.561533	1.06376	0.222493	0.157385	0.00288604	0.812647	0.189939	0.407766	0.335157
1	28	M	3.75	66	36	55	0.0370172	-0.419573	0.0551442	0.519938	0.587083	0.959865	0.278665	0.179787	0.0518363	0.773474	0.229226	0.412655	0.351512
1	29	M	3.027	55	38	52	0.0157321	-0.373696	1.05018	0.487978	0.728886	1.18997	0.285335	0.148407	0.388153	0.959427	0.216871	0.67379	0.521484
1	30	F	2.667	74	37	53	0.0157844	-0.223708	0.684733	0.257254	0.829204	1.62028	0.350404	0.167258	0.239426	1.22474	0.258831	0.732085	0.574333
1	31	M	3.083	59	37	58	0.0466389	-0.563367	0.35011	1.65989	0.617313	1.14795	0.282482	0.169848	0.482211	0.88263	0.226165	0.682421	0.530335
1	32	M	4.417	60	39	54	0.0729969	-0.175549	-0.0277767	-0.161641	0.66202	1.05992	0.327278	0.181427	-0.121655	0.86097	0.254352	0.369657	0.331222
1	33	M	3.036	38	35	47	0.0478261	-0.424416	0.0823449	0.178331	0.591826	0.902546	0.222271	0.164402	-0.05458	0.747186	0.193337	0.346303	0.295314
1	34	M	2.25	42	34	55	0.0259688	-0.409869	0.423956	0.952554	0.674827	1.08446	0.280192	0.155203	0.322214	0.879642	0.217697	0.600928	0.473184
1	35	M	4.167	62	33	62	0.0515716	-0.635364	0.209245	0.564959	0.630049	0.738038	0.34494	0.161577	0.0462802	0.684043	0.253258	0.365162	0.327861
1	36	M	5.833	54	32	59	0.0300533	-0.237954	0.444432	0.904195	0.720216	1.01194	0.261777	0.140876	0.370224	0.866077	0.201327	0.61815	0.479209
1	37	M	3.417	53	39	57	0.0391965	-0.167938	0.202488	0.799199	0.569375	0.891405	0.460616	0.237419	0.277917	0.73039	0.349017	0.504153	0.452441
1	38	F	3.083	43	40	59	0.0396096	-0.609123	-0.0742849	0.846291	0.645489	1.15763	0.2581	0.16661	0.0542944	0.901561	0.212355	0.477928	0.389404
1	39	F	6.917	41	36	53	0.0213972	-0.21129	0.0382491	0.226198	0.484488	0.674671	0.256853	0.180543	0.0177191	0.57958	0.218698	0.298649	0.271999
1	40	M	2.5	55	37	63	0.0639995	-0.438886	0.271146	0.0689386	0.67985	0.881275	0.322352	0.166995	-0.0329337	0.780562	0.244674	0.373814	0.330767
1	41	M	3.5	52	33.5	46	0.0242672	-0.619654	0.148891	0.293335	0.774445	1.08587	0.241191	0.148034	-0.0591428	0.930157	0.194612	0.435507	0.355209
1	42	M	2.083	62	36	45	0.0901593	-0.428187	0.504318	0.903478	0.679579	1.03663	0.362625	0.21763	0.326537	0.858102	0.290127	0.592319	0.491589
1	43	M	3.75	51	35	57	0.0287777	-0.218205	1.16069	0.582948	0.678521	0.98125	0.372307	0.203763	0.508476	0.829885	0.288035	0.669181	0.542132
1	44	M	5.5	49	28.5	55	0.114257	-0.451993	0.148037	0.926755	0.665148	0.902672	0.236724	0.135265	0.2076	0.78391	0.185994	0.495755	0.392501
1	45	M	4.077	39	30	64	0.0778144	-0.571881	0.532906	0.906918	0.590303	0.912943	0.255013	0.144319	0.289314	0.751623	0.199666	0.520469	0.413534
1	46	M	2.079	45	37	60	0.0636422	-0.487653	0.568982	-0.156265	0.636269	0.980392	0.328563	0.169095	-0.0249785	0.80833	0.248829	0.391676	0.34406
1	47	F	2.417	52	34	52	0.0596104	-0.212956	0.661367	0.716981	0.549895	0.840196	0.225021	0.122836	0.388464	0.695045	0.173928	0.541755	0.419146
1	48	M	3.033	43	38	51	0.0500829	-0.470197	0.0226781	0.0518907	0.468491	0.651374	0.414644	0.205863	-0.131876	0.559932	0.310253	0.214028	0.246103
1	49	M	3.079	41	32	54	0.0234459	-0.468748	-0.0550832	0.113792	0.913297	1.58653	0.268363	0.149052	-0.136679	1.24991	0.208708	0.556618	0.440648
1	50	M	4.167	47	33	55	0.131923	-0.671348	-0.439068	0.3082	0.543021	1.04173	0.234969	0.168407	-0.267405	0.792374	0.201688	0.262484	0.242219
1	51	M	4.5	50	30.5	56	0.0724167	-0.315422	-0.329406	0.00811496	0.66705	0.778114	0.367744	0.21167	-0.212237	0.722582	0.289707	0.255172	0.266684
1	52	F	2.75	52	33	61	0.0256522	-0.302795	0.497615	0.490657	0.747325	1.26201	0.292051	0.157423	0.228492	1.00467	0.224737	0.616581	0.485966
1	53	M	4.5	43	39	58	0.0444265	-0.324577	0.270827	-0.0979226	0.700521	1.03649	0.309849	0.185939	-0.0505574	0.868504	0.247894	0.408974	0.35528
1	54	F	3.833	43	35	43	0.0272883	-0.246317	0.498068	0.60978	0.535539	0.778688	0.175301	0.13121	0.287177	0.657113	0.153255	0.472145	0.365849
1	55	M	2.667	47	40	53	0.0642403	-0.333411	0.527771	0.430133	0.771714	1.24614	0.22679	0.135515	0.208164	1.00893	0.181152	0.608546	0.466082
1	56	M	3.583	44	36	55	0.0156767	-0.283288	0.545624	0.363784	0.676422	1.10218	0.30446	0.166707	0.208707	0.889303	0.235583	0.549005	0.444531
1	57	M	3.333	61	31	71	0.137055	-0.386017	0.246974	0.292264	0.730811	1.09038	0.314042	0.155361	0.0510738	0.910597	0.234702	0.480836	0.398791
1	58	M	2.667	65	35	61	0.0529477	-0.206019	1.3882	1.1331	0.582075	1.01554	0.335283	0.234235	0.77176	0.798806	0.284759	0.785283	0.618441
1	59	M	5.167	49	33	51	0.0669162	-0.182189	0.483039	0.343706	0.516222	0.897287	0.32831	0.170426	0.214852	0.706755	0.249368	0.460803	0.390325
1	60	M	3.167	54	37	55	0.0732856	-0.42647	0.310879	0.0570216	0.712474	1.1169	0.280196	0.170477	-0.0195232	0.914686	0.225337	0.447581	0.3735
1	61	F	3.019	58	40	59	0.0183589	-0.577313	-0.132477	0.243573	0.72532	1.11144	0.319144	0.18414	-0.155406	0.918378	0.251642	0.381486	0.338205
1	62	M	3.417	47	32	57	0.0813787	-0.498989	0.457999	0.599746	0.631295	0.961525	0.308418	0.186497	0.186252	0.79641	0.247457	0.491331	0.41004
1	63	M	3.083	56	35	61	0.0190168	-0.527658	0.4161	1.31755	0.878747	1.2517	0.304041	0.174196	0.401997	1.06522	0.239119	0.733611	0.56878
1	64	M	2.083	54	33	65	0.0242519	-0.563208	0.129227	0.66132	0.720285	1.1174	0.287614	0.139619	0.0757798	0.918842	0.213616	0.497311	0.402746
1	65	M	4.052	52	41	66	0.0485836	-0.381061	0.595234	0.171504	0.558876	0.98092	0.333214	0.170241	0.128559	0.769898	0.251727	0.449229	0.383395
1	66	M	2.75	68	35	48	0.0179311	-0.447367	0.499688	0.138544	0.736139	1.01547	0.258077	0.141694	0.0636218	0.875806	0.199885	0.469714	0.379771
1	67	M	3.333	52	34	55	0.086357	-0.456243	0.275853	0.0433072	0.695839	1.27447	0.2406	0.130286	-0.0456945	0.985156	0.185443	0.469731	0.374968
1	68	F	2.833	55	35	49	0.0347329	-0.294154	0.228711	0.526852	0.536245	0.617531	0.28175	0.189832	0.153803	0.576888	0.235791	0.365345	0.322161
1	69	M	2.25	51	33	62	0.0644996	-0.28814	-0.15073	0.450647	0.732629	0.98617	0.316192	0.196464	0.00392553	0.8594	0.256328	0.431663	0.373218
1	70	M	3.583	51	33	60	0.0806782	-0.407495	0.27401	0.3977	0.634911	0.851806	0.314562	0.185897	0.0880716	0.743358	0.25023	0.415715	0.360553
1	71	M	2.083	59	37	61	0.0738546	-0.481863	0.127446	0.138887	0.620692	1.11027	0.344196	0.219164	-0.0718432	0.86548	0.28168	0.396818	0.358439
1	72	F	3.083	57	34	57	0.0491371	-0.554011	0.302534	0.824479	0.827244	1.1888	0.28571	0.160418	0.191001	1.00802	0.223064	0.599511	0.474029
1	73	M	4	65	39	59	0.0209353	-0.433928	0.166411	0.211533	0.647153	1.14086	0.258157	0.129395	-0.0186612	0.894005	0.193776	0.437672	0.356373
0	1	M	3.583			88	0.0553005	-0.129431	0.587036	0.669297	0.633949	1.00564	0.297144	0.172486	0.375634	0.819795	0.234815	0.597715	0.476748
0	2	M	3.417			87	0.0377579	-0.118989	1.3968	0.830718	0.697528	1.12211	0.32752	0.165341	0.702842	0.909819	0.246431	0.80633	0.619697
0	3	M	2.083			96	0.0261549	-0.434921	0.37922	0.421035	0.571566	0.869141	0.252634	0.146317	0.121778	0.720354	0.199475	0.421066	0.347202
0	4	M	4.417			87	0.0852636	-0.199223	0.346015	0.515655	0.744707	1.02873	0.31637	0.185546	0.220816	0.886718	0.250958	0.553767	0.452831
0	5	M	2.417			92	0.0424236	0.232334	0.73141	1.35235	0.636829	1.0866	0.319459	0.149155	0.772031	0.861715	0.234307	0.816873	0.622685
0	6	F	4.583			84	0.0163674	0.0753979	0.619389	0.26992	0.753567	1.21392	0.32437	0.185838	0.321569	0.983744	0.255104	0.652657	0.520139
0	7	M	3.5			78	0.0107741	-0.185083	0.175611	0.642838	0.624217	1.08722	0.321341	0.154792	0.211122	0.855718	0.238067	0.53342	0.434969
0	8	M	4.167			86	0.0559101	-0.0416876	0.421258	1.23807	0.745587	1.33617	0.352405	0.1781	0.539214	1.04088	0.265253	0.790047	0.615115
0	9	M	2.333			96	0.0246822	-0.281979	1.02955	0.789101	0.916106	1.35267	0.401303	0.236144	0.512224	1.13439	0.318724	0.823306	0.655112
0	10	M	2.417			84	0.0481016	-0.105583	1.044	0.221576	0.68648	0.935825	0.256785	0.176381	0.386664	0.811152	0.216583	0.598908	0.471466
0	11	F	4.417			79	0.0404412	-0.0753206	1.00216	1.54463	0.73807	1.30655	0.397152	0.178801	0.823822	1.02231	0.287976	0.923066	0.711369
0	12	M	3.917			94	0.0321103	0.0608172	0.483898	0.384517	0.671789	1.00321	0.277652	0.165308	0.309744	0.837501	0.22148	0.573622	0.456242
0	13	F	2.167			93	0.0387086	-0.550529	0.432177	0.740587	0.58137	0.934185	0.280409	0.155499	0.207412	0.757778	0.217954	0.482595	0.394381
0	14	M	3.5			92	0.0386747	-0.304312	1.33551	1.93634	0.682078	1.36733	0.438974	0.161027	0.989181	1.0247	0.3	1.00694	0.771295
0	15	M	3.008			76	0.0342867	-0.214807	1.71776	1.44482	0.976011	1.75285	0.488824	0.239557	0.982591	1.36443	0.36419	1.17351	0.903737
0	16	M	2.917			81	0.063398	-0.548178	1.84879	1.60464	0.70274	1.25443	0.33595	0.199491	0.968418	0.978584	0.26772	0.973501	0.738241
0	17	M	4			84	0.0502913	0.192986	0.699272	1.07983	0.709875	1.07276	0.299424	0.171669	0.657362	0.891315	0.235547	0.774339	0.594741
0	18	F	2.583			76	0.015287	-0.192203	0.167906	0.16707	0.639416	0.786312	0.23965	0.168921	0.0475908	0.712864	0.204285	0.380228	0.32158
0	19	M	3.167			85	0.015287	-0.316552	0.666495	0.670308	0.755072	1.1411	0.343969	0.195841	0.340083	0.948086	0.269905	0.644085	0.519358
0	20	M	3.583			79	0.0472758	-0.355322	1.01921	1.61252	0.806683	1.64558	0.474585	0.217276	0.758802	1.22613	0.345931	0.992468	0.776956
0	21	F	3.833			91	0.0249994	-0.14039	0.806644	0.698972	0.905757	1.17923	0.310214	0.221977	0.455075	1.04249	0.266095	0.748783	0.587887
0	22	M	3.167			93	0.0280329	0.158731	0.457899	1.1372	0.668127	1.13334	0.335519	0.160286	0.584611	0.900734	0.247903	0.742672	0.577749
0	23	M	2.008			86	0.0292335	-0.133512	0.147533	0.433866	0.568422	0.775051	0.223964	0.15859	0.149296	0.671737	0.191277	0.410516	0.337436
0	24	M	2.5			94	0.0290088	-0.244941	1.02694	0.807297	0.736539	1.35075	0.374435	0.2012	0.529766	1.04364	0.287818	0.786706	0.62041
0	25	M	3.5			82	0.047046	-0.489064	0.50689	0.980119	0.652239	1.06342	0.313154	0.175039	0.332648	0.857831	0.244097	0.59524	0.478192
0	26	F	4.083			92	0.0444976	-0.294196	-0.0157925	1.19375	0.713074	0.997774	0.303288	0.18184	0.294587	0.855424	0.242564	0.575006	0.464192
0	27	M	3.75			88	0.0590192	-0.185896	0.436868	1.26066	0.690839	1.39402	0.394564	0.163489	0.503877	1.04243	0.279027	0.773152	0.608444
0	28	F	3.044			88	0.0819293	-0.118791	1.42956	1.36771	0.759832	1.34287	0.380384	0.203583	0.892826	1.05135	0.291984	0.97209	0.745388
0	29	M	4.5			96	0.022172	-0.259104	1.18216	1.33547	0.618228	1.09616	0.306713	0.150605	0.752843	0.857194	0.228659	0.805018	0.612899
0	30	M	4			82	0.0784031	-0.127821	1.60815	1.11598	0.823424	1.31532	0.393171	0.208827	0.865438	1.06937	0.300999	0.967406	0.74527
0	31	M	3.5			94	0.03288	-0.414746	0.744585	1.2778	0.714802	1.2256	0.338327	0.189631	0.535879	0.970199	0.263979	0.753039	0.590019
0	32	M	4.75			88	0.0447389	-0.290668	1.18552	1.24475	0.702626	1.39447	0.405551	0.173303	0.713201	1.04855	0.289427	0.880874	0.683725
0	33	F	4.333			87	0.0378854	0.0205865	0.50724	0.499972	0.842253	1.50575	0.463894	0.209493	0.3426	1.174	0.336693	0.758301	0.617765
0	34	M	2.333			73	0.026391	-0.121682	0.908683	0.594152	0.700246	1.02794	0.293453	0.169196	0.460384	0.864092	0.231324	0.662238	0.5186
0	35	F	3.917			79	0.0216175	-0.450453	0.411036	1.09281	0.745285	1.10839	0.320612	0.22739	0.35113	0.926837	0.274001	0.638984	0.517323
0	36	M	2.25			83	0.0396696	-0.437846	0.621809	0.761448	0.709999	1.0079	0.289571	0.221583	0.315137	0.858948	0.255577	0.587042	0.476554
0	37	F	4.079			83	0.0380446	-0.48806	0.478691	0.358295	0.693163	1.07743	0.305648	0.178471	0.116309	0.885297	0.242059	0.500803	0.414555
0	38	M	3.667			85	0.10584	0.0353719	0.493163	0.664428	0.822155	1.30035	0.357557	0.20461	0.397654	1.06125	0.281083	0.729452	0.579996
0	39	M	3.583			87	0.0318837	-0.102946	1.69685	0.910396	0.685755	1.08186	0.343957	0.170151	0.834766	0.88381	0.257054	0.859288	0.658543
0	40	M	4.25			82	0.0408353	-0.468131	0.907335	1.00338	0.770535	1.51989	0.451505	0.196415	0.480862	1.14521	0.32396	0.813038	0.650012
0	41	M	2.417			85	0.0320689	-0.375595	-0.114772	0.258772	0.761803	0.959245	0.283249	0.202564	-0.077198	0.860524	0.242906	0.391663	0.342078
0	42	M	4.083			90	0.0853862	0.00816814	0.938525	1.03465	1.02069	1.1206	0.314553	0.281177	0.660449	1.07065	0.297865	0.865548	0.67632
0	43	M	2.049			89	0.0223782	-0.242692	0.0872088	0.0507024	0.863134	1.03677	0.296269	0.230355	-0.0349269	0.949953	0.263312	0.457513	0.39278
